# Supplementary material for: Protection of Tight Junctional Complexes between hCMEC/D3 Cells by Deep-Sea Fibrinolytic Compound FGFC1
Source: Mar Drugs. 2024 Jul 26;22(8):341. doi: 10.3390/md22080341 (PMC11355241; doi:10.3390/md22080341)
Supplement: Supplementary file 1 [file marinedrugs-22-00341-s001.zip]

Archive with 1 entries (1 files):
- marinedrugs-3084268-supplementary.pdf
